# Supplementary material for: RNA binding protein IGF2BP2 expression is induced by stress in the heart and mediates dilated cardiomyopathy
Source: Commun Biol. 2023 Dec 5;6:1229. doi: 10.1038/s42003-023-05547-x (PMC10698010; doi:10.1038/s42003-023-05547-x)
Supplement: Supplementary file 5 — Supplementary Data 2 [file 42003_2023_5547_MOESM5_ESM.xlsx]

## Sheet: Fig.1a
	IGF2BP1
	P1	P8	3W	6W
	0.758621	0.0689655	0	0
	1.31035	0.137931	0.0344828	0.0344828
	0.965517	0.103448	0	0
	IGF2BP2
	P1	P8	3W	6W
	1.2963	0.481482	0.407407	0.444445
	0.925926	0.518518	0.37037	0.555556
	0.814815	0.518518	0.148148	0.444445
				0.555556
				0.592593
				0.407407
	IGF2BP3
	P1	P8	3W	6W
	1.16279	0.232558	0.0232558	0.116279
	0.930233	0.406977	0.0232558	0.0581395
	0.918605	0.406977	0	0.0348837
				0.0348837
				0.0232558

## Sheet: Fig. 1b
	IGF2BP1
	P1	P8	3W	6W
	0.821153	0.140895	0.021011	0.053363
	0.3948	0.580229	0.076521	0.052981
	IGF2BP2
	P1	P8	3W	6W
	0.473226	0.291149	0.213529	0.440953
	0.870261	0.408048	0.144366	0.273254
	IGF2BP3
	P1	P8	3W	6W
	0.0134069	0.0155413	0.0494507	0.012244
	0.0114538	0.0153195	0.0368158	0.0155824

## Sheet: Fig. 1c
Sham	TAC
0.45	0.95
0.5	1
0.53	1.06

## Sheet: Fig. 2a
	Igf2bp2 TG	Con
1	100	100
2	100	100
3	100	100
4	100	100
5	100	100
6	100	100
7	100	100
8	100	100
9	100	100
10	100	100
11	100	100
12	100	100
13	100	100
14	100	100
15	100	100
16	100	100
17	66	100
18	50	100
19	33	100
20	16	100
21	0	100
22		100
23		100
24		100
25		100

## Sheet: Fig. 2b
Con	Igf2bp2 TG
6.72515	14.5185
6.71429	13.1884
8.07453	17.5595
6.38298	25.431
9.35673
6.85131
10.6422
11.0683
9.37198
10.9912
10.3448
8.44931

## Sheet: Fig. 2e
Days post tet off	Igf2bp2 TG males	Igf2bp2 TG females	Con
0	100	100	100
5	100	100	100
10	100	100	100
15	100	100	100
20	100	100	100
21	66.6667	100
22	66.6667	100
23	33.3333	100
24	16.6667	100
25	16.6667	100	100
26	0	66.6667
27		50
28		33.3333
29		33.3333
30		33.3333	100
31		16.6667
32		0
35			100
70			100

## Sheet: Fig. 2f
	MHC-tTA	MHC-tTA	MHC-tTA	MHC-tTA	MHC-tTA	MHC-tTA/IGF2BP2	MHC-tTA/IGF2BP2	MHC-tTA/IGF2BP2	MHC-tTA/IGF2BP2	MHC-tTA/IGF2BP2
10d	7	6.5	8			7.5	8.1	9.5	7.3	8.7
20d	6.7	7.3	8.5			8.5	7.5	10	8.3
28d	5.9	6.1	6.3	6	6.5	12.2	13.3	11.8
77d	4.9	5.1	5.2			0	0	0

## Sheet: Fig. 2j & k
	Ejection fraction
days	tTA	tTA	tTA	tTA	tTA	tTA	WT	WT	WT	WT	WT	WT	IGF2BP2	IGF2BP2	IGF2BP2	IGF2BP2	IGF2BP2	IGF2BP2
0	84	66	75	79	82	83	68	79	73	80	72	70	63	70	62	78	84	71
10	83	79	87	85	83	81	77	73	80	72	76	79	83	83	78	75	87	81
21	78	84	83	91	79	82	58	75	68	70	71	82	45	33	40	38	16	27
	fractional shortening
0	47	37	59	32	48	55	33	40	51	44	39	41	29	43	53	39	33	49
10	49	47	57	59	53	52	50	48	39	41	54	59	57	41	60	56	40	59
21	57	52	47	53	42	60	40	25	50	35	50	42	25	9	15	6	16	23

## Sheet: Fig. 2l
MHC-tTA/IGF2BP2	MHC-tTA
26.6	5.4
33.6	5
9.8	4.4
9.7	1.8
21.2	3.4
50.8	3
	3.2
	2.4
	2.8
	2.8
	8

## Sheet: Fig. 2m
	MHC tTA	MHC tTA	MHC tTA	MHC tTA	MHC tTA	MHC IGF2BP2	MHC IGF2BP2	MHC IGF2BP2	MHC IGF2BP2
Before	0.9	1	0.65	0.7		0.84509	1	0.6473	0.71489
10d	1.61571	1.05404				1.23373	6.38837	1.53626
20d	0.41616	1	1.04299	1.21965		5.37154	10.1847	2.36258
28d	0.99707	1.46952	1.52357	0.29686	2.05883	5.26291	9.28425	21.0118

[truncated: 16 more sheets: Fig. 2n, Fig. 2o, Fig. 3b & c, Fig. 3d, Fig. 3e, Fig. 3f, Fig. 4b & c, Fig. 5b-c, Fig. 6b, Fig. 6c, Fig. 6d, Fig. 6e, Fig. 6f, Fig. 6g, Fig. 6h, Fig. 7]
